# Supplementary material for: Pulmonary inflammation promoted by type-2 dendritic cells is a feature of human and murine schistosomiasis
Source: Nat Commun. 2023 Apr 3;14:1863. doi: 10.1038/s41467-023-37502-z (PMC10070318; doi:10.1038/s41467-023-37502-z)
Supplement: Supplementary file 4 — Source Data [file 41467_2023_37502_MOESM4_ESM.xlsx]

## Sheet: Fig 1
Figure 1B
	Sputum TNFa				Sputum IL1b				Sputum IL1RA				Sputum CCL22				Sputum CCL17				Sputum MIP1a				Sputum YKL-40				Sputum CCL22
		Pre	Post			Pre	Post			Pre	Post			Pre	Post			Pre	Post			Pre	Post			Pre	Post			Pre	Post
	A	31.3	32.5		A	2.14	2.29		A	1091.9	1173.22		A	2.49	2.36		A	4.82298	5.20914		A	1.55	1.64		A	407.05	42.42		A	2.49	2.36
	B	31.9	37.7		B	1.19	5.43		B	856.64	1059.88		B	3.39	2.27		B	5.18658	5.86503		B	1.76	3.21		B	79.22	65.71		B	3.39	2.27
	C	30.05	49.63		C	1.18	1.63		C	1340.91	2032.28		C	3.35	2.65		C	5.59969	7.11818		C	0.76	1.01		C	72.98	63		C	3.35	2.65
Figure 1C
	Sputum cells				Sputum eosinophils				Sputum neutrophils				Sputum B cells				Sputum CD4 T cells				Sputum CD8 T cells
		Pre	Post			Pre	Post			Pre	Post			Pre	Post			Pre	Post			Pre	Post
	A	196.61	127.107		A	2.05	4.78		A	57.3	30.1		A	0.27	0.26		A	3.33	0.48		A	0.61	0.12
	B	748.431	1862.13		B	0.39	0.052		B	22.4	25.2		B	0.064	0.63		B	13.6	10.2		B	2.03	1.49
	C	304.243	513.652		C	0.72	0.71		C	23.5	25.2		C	0.49	1.08		C	4.01	5.98		C	0.35	0.5
Figure 1D
	Sputum cDC				Sputum CD16+ monocyte				Sputum CD14+ monocyte				Sputum cDC2
		Pre	Post			Pre	Post			Pre	Post			Pre	Post
	A	1.24	2.41		A	4.67	4.47		A	6.03	9.58		A	0.67	1.64
	B	1.89	3.01		B	4.56	1.76		B	1.23	3.42		B	0.92	1.68
	C	2.06	2.97		C	2.58	2.42		C	19.1	17.2		C	1.41	2

## Sheet: Fig 2
Figure 2B
	Sputum IL1b			Sputum IP-10			Sputum IL-1RA
	Control	Case		Control	Case		Control	Case
	3.94	33.56		79.79	140.04		2447.33	4801.01
	3.02	0.61		70	157.95		3758.74	1956.32
	23.63	3.38		133.48	129.08		1716.55	2927.11
	1.2	1.49		179.97	177.03		2416	7556.78
	0.45	6.29		64.45	643.1		268.03	1491.75
	46.03	9.73		77.56	192.12		4539.19	5989.85
	17.68	0.45		73.65	97.85		5049.73	35.12
	2.45	1.3		137.86	216.18		4732.4	1087.45
	19.33	1.51		198.91	251.31		7426.22	729.3
	33.84	0.45		102.84	73.35		4562.1	744.55
	0.45	2.13		97.42	115.23		810.98	4097.93
	16.61	20.76		177.29	185.18		921.9	3760.2
	2.71			135.67			3253.25
	1.76			62.58			4471.78
	6.7			117.73			5291.4
Figure 2C
	Sputum cells			Sputum eosinophils			Sputum neutrophils			Sputum B cells			Sputum CD4 T cells			Sputum CD8 T cells
	Control	Case		Control	Case		Control	Case		Control	Case		Control	Case		Control	Case
	600	800		0	0.021		2.38	38.6		0.34	5.63		0.058	1.31		0.16	1
	1600	640		0.002	0.12		46.3	1.54		0.81	0.15		0.14	0.032		0.029	0.095
	620	500		0.21	0.014		11	24.7		1.41	23.9		0	0.42		0.024	0.1
	233.333	340		0.076	0.16		7.18	2.17		0.94	0.17		0.011	0.006		0.022	0
	7100	2080		0.073	0.36		3.37	24.9		0.17	3.9		1.28	6.37		1.5	0.46
	5312	320		0.001	0.066		77.5	30.2		0.75	0.77		1.19	1.85		0.25	1.22
	560	1408.33		0.052	0.02		0.31	9.89		0.38	0.78		0	0.84		0.035	0.74
	1960	550		0.37	0.19		33	50		2.26	0.81		2.83	0.32		1.03	0.17
	400	1454.55		0	0.02		0.3	10.9		0.74	16.9		0.37	1.42		0.29	0.32
	1280	0		0.059			0.33			1.08			0.008			0.13
	7733.33	1250		0			0.098			0.55			0.098			0.091
	280	4600		0.011			45.1			2.94			0.55			0.21
	1800
	1380
Figure 2D
	Sputum cDC			Sputum CD16+ monocyte			Sputum CD14+ monocyte			Sputum cDC2
	Control	Case		Control	Case		Control	Case		Control	Case
	0.073	3.39		0	0.028		0.12	10.9		20	84.1
	0.38	0.12		0.013	0		6.46	0.86		59.6	18.2
	0.42	1.55		0.047	0.004		2.07	1.59		66.7	58.9
	0.58	0.23		0.022	0		4.74	0.011		74.1	7.32
	0.34	7.34		0.55	0.23		1.77	24.6		52.8	80.2
	1.07	3.34		0.018	0.45		2.94	33.4		88.9	70.1
	0.16	1.57		0	0.098		0	14.5		0	47.1
	5.88	4.52		0.91	0.13		29.4	11.4		83.4	71.5
	1.13	2.26		0.011	0.01		1.45	3.18		65.9	76.1
	0.11			0.008			0.11			15.4
	0.55			0.015			0.51			31.5
	0.98			0.05			5.6			68.9

## Sheet: Fig 3
	Figure 3B
			Ym1							Relma							IL1RA							CCL17							CCL22
				Naïve		40cerc		180cerc			Naïve		40cerc		180cerc			Naïve		40cerc		180cerc			Naïve		40cerc		180cerc			Naïve		40cerc		180cerc
			A	235.637	A	353.596	B	159.317		A	0	A	0	B	510.219		A	0.144469	A	0.162599	B	0.058627		A	0.0691703	A	0.049592	B	0.058761		A	0.0382813	A	0.0260504	B	0.017489
			A	219.575	A	163.368	B	59.383		A	0	A	0	B	624.709		A	0.076347	A	0.040259	B	0.108793		A	0.0270883	A	0.0225089	B	0.101137		A	0.0190032	A	0.0182919	B	0.028371
			A	251.179	A	3442.53	B	54.2256		A	0	A	45.7453	B	423.916		A	0.101103	A	0.440659	B	0.12682		A	0.0434792	A	0.0355427	B	0.091689		A	0.0238158	A	0.017137	B	0.029274
			A	252.291	A	304.724	C	171.657		A	0	A	0	C	876.665		A	0.05297	A	0.223884	C	0.067533		A	0.0225089	A	0.0796926	C	0.09293		A	0.0155397	A	0.0440809	C	0.020415
			A	261.189	D	339.782	C	76.6962		A	0	D	58.8334	C	298.206		A	0.188599	D	0.0502099	C	0.107974		A	0.109305			C	0.118725		A	0.0468092			C	0.02388
			A	467.788	D	1111.13	C	95.4274		A	0	D	6.96416	C	312.416		A	0.117381	D	0.00259513	C	0.119198		A	0.0399684			C	0.118391		A	0.0202491			C	0.023334
			B	49.6066	D	157.463	C	41.673		B	2.50131	D	25.687	C	67.562		B	0.030417	D	0.0138721	C	0.063999		B	0.03653			C	0.057701		B	0.00759			C	0.010649
			B	60.1897	D	456.881	D	246.541		B	9.33491	D		D	42.0373		B	0.130691	D	0.0239837	D	0.0359807		B	0.069057						B	0.024004
			B	44.0185	D	226.502	D	416.803		B	4.50677	D	345.141	D	14.3354		B	0.083809	D	0.00333618	D	0.0064813		B	0.063658						B	0.019824
			C	67.4648			D	603.083		C	126.849			D	35.874		C	0.066826			D	0.00465704		C	0.100389						C	0.022665
			C	49.7198			D	220.487		C	15.3006			D	11.826		C	0.141437			D	0.0122556		C	0.093923						C	0.021353
			C	79.7547						C	34.8881						C	0.144694						C	0.120064						C	0.028095
			D	212.95						D	1.32432						D	0.0221504
			D	424.935						D	1.10931						D	0.00063525
			D	658.949						D	2.35268						D	0.0169917
			D							D	1.26508						D	0.00987906
	Figure 3C
			BAL Mac % CD45+							BAL Eos % CD45+							BAL CD4 % CD45+									BAL Mac x10^6							BAL Eos x10^6							BAL CD4 x10^6
				Naïve		40cerc		180cerc			Naïve		40cerc		180cerc			Naïve		40cerc		180cerc					Naïve		40cerc		180cerc			Naïve		40cerc		180cerc			Naïve		40cerc		180cerc
			A	86.9	A	87.5	B	70.8		A	0.23	A	0.75	B	18.5		A	0.61	A	0.73	B	5.34				A	0.020856	A	0.0875	B	0.026671		A	5.52e-05	A	0.00075	B	0.006969		A	0.0001464	A	0.00073	B	0.002012
			A	88	A	95.2	B	83.7		A	0.36	A	0.13	B	6.79		A	0.35	A	0.14	B	4.5				A	0.04576	A	0.079968	B	0.030238		A	0.0001872	A	0.0001092	B	0.002453		A	0.000182	A	0.0001176	B	0.001626
			A	88.8	A	31.9	B	81.1		A	0.5	A	50.7	B	5.87		A	0.17	A	2.37	B	5.99				A	0.01776	A	0.048488	B	0.036066		A	0.0001	A	0.077064	B	0.00261		A	3.4e-05	A	0.0036024	B	0.002664
			A	86.1	A	82.6	C	44.4		A	1.69	A	9.37	C	22.3		A	0.38	A	0.2	C	19.1				A	0.027552	A	0.062776	C	0.028507		A	0.0005408	A	0.0071212	C	0.014318		A	0.0001216	A	0.000152	C	0.012263
			B	96.2	D	69.8	C	59.7		B	0.59	D	15.2	C	20.3		B	0.47	D	5.4	C	9.57				B	0.024527	D	0.04069	C	0.012573		B	0.00015	D	0.00886086	C	0.004275		B	0.00012	D	0.00314794	C	0.002015
			B	96.4	D	78.5	C	71.4		B	0.52	D	8.57	C	8.17		B	0.53	D	5.15	C	10.5				B	0.029062	D	0.0789169	C	0.045252		B	0.000157	D	0.00861551	C	0.005178		B	0.00016	D	0.00517735	C	0.006655
			B	95	D	29.3	C	86.1		B	1.26	D	42.8	C	1.86		B	0.71	D	11.2	C	4.97				B	0.027105	D	0.0116492	C	0.025255		B	0.00036	D	0.0170166	C	0.000546		B	0.000203	D	0.00445294	C	0.001458
			C	92.4	D	71.3	D	40.2		C	1.08	D	4.91	D	36.5		C	1.53	D	6.32	D	10.5				C	0.011919	D	0.0139756	D	0.0171325		C	0.000139	D	0.00096241	D	0.0155556		C	0.000197	D	0.00123879	D	0.00447489
			C	96.5			D	70.2		C	0.77			D	14.4		C	0.39			D	5.65				C	0.01386			D	0.0358381		C	0.000111			D	0.0073514		C	5.6e-05			D	0.0028844
			C	91.7			D	40.4		C	0.74			D	29.8		C	1.32			D	9.9				C	0.033304			D	0.00926706		C	0.000269			D	0.00683561		C	0.000479			D	0.00227089
			D	95.5						D	0.18						D	0.34								D	0.0433497						D	8.1706e-05						D	0.00015433
			D	87.9						D	0.21						D	1.12								D	0.055962						D	0.0001337						D	0.00071305
			D	93.1						D	0.43						D	0.82								D	0.0272092						D	0.00012567						D	0.00023965
			BAL Neut % CD45+							BAL B % CD45+							BAL CD8 % CD45+									BAL Neut x10^6							BAL B x10^6							BAL CD8 x10^6
				Naïve		40cerc		180cerc			Naïve		40cerc		180cerc			Naïve		40cerc		180cerc					Naïve		40cerc		180cerc			Naïve		40cerc		180cerc			Naïve		40cerc		180cerc
			A	0.68	A	0.37	B	0.058		A	1.19	A	2.15	B	0.071		A	0.23	A	0.33	B	1				A	0.0001632	A	0.00037	B	2.18e-05		A	0.0002856	A	0.00215	B	2.6746e-05		A	5.52e-05	A	0.00033	B	0.000377
			A	0.36	A	0.093	B	0.31		A	2.07	A	0.82	B	0.076		A	0.3	A	0.081	B	0.85				A	0.0001872	A	7.812e-05	B	0.000112		A	0.0010764	A	0.0006888	B	2.74565e-05		A	0.000156	A	6.804e-05	B	0.000307
			A	0.29	A	1.45	B	0.21		A	1.2	A	0.72	B	0.12		A	0.29	A	0.82	B	1.74				A	5.8e-05	A	0.002204	B	9.34e-05		A	0.00024	A	0.0010944	B	5.33649e-05		A	5.8e-05	A	0.0012464	B	0.000774
			A	0.5	A	0.49	C	0.33		A	1.26	A	0.3	C	0.65		A	0.43	A	0.23	C	1.45				A	0.00016	A	0.0003724	C	0.000212		A	0.0004032	A	0.000228	C	0.000417329		A	0.0001376	A	0.0001748	C	0.000931
			B	0.32	D	0.1	C	0.51		B	0.014	D	0.45	C	2.6		B	0.25	D	0.53	C	2.26				B	8.16e-05	D	5.8295e-05	C	0.000107		B	3.56948e-06	D	0.00026233	C	0.000547574		B	6.37e-05	D	0.00030896	C	0.000476
			B	0.65	D	0.18	C	0.76		B	0.23	D	0.63	C	0.25		B	0.35	D	0.33	C	1.09				B	0.000196	D	0.00018096	C	0.000482		B	6.93395e-05	D	0.00063335	C	0.000158446		B	0.000106	D	0.00033175	C	0.000691
			B	0.6	D	0.39	C	0.17		B	0.014	D	1.17	C	0.17		B	0.29	D	1.97	C	0.68				B	0.000171	D	0.00015506	C	4.99e-05		B	3.99449e-06	D	0.00046517	C	4.98648e-05		B	8.27e-05	D	0.00078324	C	0.000199
			C	1.28	D	0.43	D	0.75		C	0.056	D	3.5	D	0.93		C	0.13	D	1.45	D	0.7				C	0.000165	D	8.4285e-05	D	0.00031964		C	7.22366e-06	D	0.00068604	D	0.00039635		C	1.68e-05	D	0.00028422	D	0.00029833
			C	0.21			D	0.97		C	0.043			D	0.59		C	0.065			D	0.53				C	3.02e-05			D	0.0004952		C	6.17604e-06			D	0.0003012		C	9.34e-06			D	0.00027057
			C	1.9			D	0.19		C	0.11			D	2.68		C	0.18			D	1.62				C	0.00069			D	4.3583e-05		C	3.99503e-05			D	0.00061475		C	6.54e-05			D	0.0003716
			D	0.13						D	0.11						D	0.098								D	5.901e-05						D	4.9932e-05						D	4.4485e-05
			D	0.29						D	2.44						D	0.43								D	0.00018463						D	0.00155344						D	0.00027376
			D	0.18						D	0.084						D	0.092								D	5.2606e-05						D	2.455e-05						D	2.6888e-05
	Figure 3D
			IFNg % of CD4+							IL4 % of CD4+							IL5 % of CD4+									IFNg x10^4/mg							IL4 x10^4/mg							IL5 x10^4/mg
				Naïve		40cerc		180cerc			Naïve		40cerc		180cerc			Naïve		40cerc		180cerc					Naïve		40cerc		180cerc			Naïve		40cerc		180cerc			Naïve		40cerc		180cerc
			A	5.22	A	5.81	B	5.8		A	3.3	A	2.42	B	0.9		A		A		B	0.28				A	0.0041125	A	0.0075	B	0.004267		A	0.002625	A	0.0031	B	0.000653		A		A		B	0.0002
			A	7.93	A	4.72	B	9		A	3.45	A	13	B	1.86		A		A		B	1.3				A	0.00601714	A	0.00784516	B	0.003841		A	0.0026	A	0.0216774	B	0.000798		A		A		B	0.000561
			A	0.29	A	12.7	B	8.08		A	1.96	A	3.25	B	0.9		A		A		B	0.93				A	0.00040431	A	0.0230129	B	0.004587		A	0.00277241	A	0.00581935	B	0.000512		A		A		B	0.000533
			B	2.36	A	5.89	C	21.3		B	0.1	A	3.38	C	8.24		B	0.24	A		C	1.69				B	0.001527	A	0.0097	C	0.003864		B	6.55e-05	A	0.00551897	C	0.001484		B	0.000161	A		C	0.000308
			B	5.18	D	3.12	C	7.05		B	0.066	D	0.96	C	3.67		B	0.13	D	0	C	1.78				B	0.00329	D	0.00432164	C	0.00486		B	4.15e-05	D	0.00133407	C	0.002538		B	8.3e-05	D	0	C	0.001242
			B	2.07	D	3.02	C	13.6		B	0.32	D	1.02	C	7.77		B	0.29	D	0.12	C	2.7				B	0.0015	D	0.00348133	C	0.012506		B	0.00024	D	0.00118365	C	0.007178		B	0.00022	D	0.00013856	C	0.002516
			C	5.91	D	1.34	C	10.4		C	2.03	D	0.67	C	7.03		C	0.21	D	0	C	2.06				C	0.008848	D	0.00464466	C	0.009702		C	0.003024	D	0.00226427	C	0.0066		C	0.000302	D	0	C	0.001914
			C	4.51	D	2.49	D	6.87		C	1.94	D	0.87	D	3.89		C	0.29	D	0.089	D	1.3				C	0.005016	D	0.00203806	D	0.0064086		C	0.002166	D	0.00071332	D	0.00358882		C	0.000331	D	7.337e-05	D	0.00121763
			C	3.94	D	1.01	D	4.48		C	1.59	D	0.71	D	2.03		C	0.38	D	0.045	D	1.41				C	0.0047	D	0.00273165	D	0.0121133		C	0.00188	D	0.00195118	D	0.00547985		C	0.000461	D	0.00012449	D	0.00374937
			D	4.04			D	4.19		D	2.11			D	1.42		D	1.59			D	0.12				D	0.00810859			D	0.00551591		D	0.00425701			D	0.00189609		D	0.00324344			D	0.00015048
			D	1.23			D	8.38		D	0.12			D	2.51		D	0.029			D	0.17				D	0.00095567			D	0.00652413		D	9.132e-05			D	0.00195724		D	2.2782e-05			D	0.00012892
			D	0.53						D	0.32						D	0.033								D	0.00081476						D	0.0004932						D	5.1058e-05
			D	3.65						D	1.46						D	0.8								D	0.00414753						D	0.0015732						D	0.00090102
			IL13 % of CD4+							IL17 % of CD4+							IL10 % of CD4+									IL13 x10^4/mg							IL17 x10^4/mg							IL10 x10^4/mg
				Naïve		40cerc		180cerc			Naïve		40cerc		180cerc			Naïve		40cerc		180cerc					Naïve		40cerc		180cerc			Naïve		40cerc		180cerc			Naïve		40cerc		180cerc
			A	0.31	A	0.48	B	0.2		A	1.24	A	0.73	B	2.2		A	0.39	A	0.48	B	0.28				A	0.000245	A	0.00063	B	0.000147		A	0.0009625	A	0.00095	B	0.0016		A	0.00030625	A	0.00063	B	0.0002
			A	0.83	A	0.43	B	0.15		A	0.59	A	0.55	B	1		A	0.46	A	0.88	B	0.19				A	0.00063143	A	0.00072258	B	6.36e-05		A	0.00045314	A	0.00090839	B	0.000433		A	0.00035657	A	0.00144516	B	7.95e-05
			A	0.049	A	1.52	B	0.21		A	0.19	A	1.01	B	1.59		A	0.082	A	1.37	B	0.39				A	7.0234e-05	A	0.00277742	B	0.000117		A	0.00026569	A	0.00185161	B	0.000907		A	0.00011552	A	0.0025129	B	0.000224
			B	0.02	A	0.58	C	5.86		B	1.09	A	1.32	C	1.96		B	0.16	A	0.7	C	0.59				B	1.31e-05	A	0.00093655	C	0.001064		B	0.000707	A	0.00217414	C	0.00035		B	0.000104	A	0.00113724	C	0.000106
			B	0	D	1.2	C	4.03		B	0.75	D	0.48	C	1.72		B	0.16	D	0	C	0.47				B	0	D	0.0016535	C	0.002754		B	0.000475	D	0.00065764	C	0.001188		B	0.000101	D	0	C	0.000324
			B	0.053	D	1.29	C	6.13		B	1.09	D	0.43	C	1.84		B	0.11	D	1.18	C	0.66				B	3.96e-05	D	0.00153179	C	0.005624		B	0.00081	D	0.00050131	C	0.001702		B	7.92e-05	D	0.00136468	C	0.000607
			C	1.44	D	0.54	C	5.49		C	2.58	D	0.22	C	1.99		C	0.38	D	0.36	C	0.27				C	0.002128	D	0.0017998	C	0.005148		C	0.003808	D	0.00075476	C	0.001848		C	0.00056	D	0.00121922	C	0.000257
			C	1.31	D	1.09	D	2.9		C	1.39	D	0.6	D	0.33		C	0.21	D	0.87	D	2.59				C	0.001482	D	0.00089448	D	0.00269161		C	0.001596	D	0.00049819	D	0.00030761		C	0.000239	D	0.00071332	D	0.00243527
			C	1.97	D	0.61	D	2.46		C	1.2	D	0.16	D	0.31		C	0.096	D	0.59	D	2.78				C	0.00235	D	0.00169752	D	0.0066335		C	0.00141	D	0.00042926	D	0.0008364		C	0.000113	D	0.00163899	D	0.00749874
			D	1.83			D	0.99		D	0.21			D	0.77		D	3.49			D	0.89				D	0.00364887			D	0.00129279		D	0.00040543			D	0.00099976		D	0.0068923			D	0.00115489
			D	0.35			D	1.4		D	0.29			D	0.69		D	0.93			D	1.38				D	0.00027029			D	0.00109605		D	0.00023168			D	0.00053498		D	0.00073365			D	0.00108301
			D	0.32						D	0.2						D	0.42								D	0.0004932						D	0.00030635						D	0.00065181
			D	0.91						D	0.5						D	2.79								D	0.00102973						D	0.00055777						D	0.0031464

## Sheet: Fig 4
Figure 4B
	Ym1							Relma							IL1RA							CCL17							CCL22
		Naïve		40cerc		180cerc			Naïve		40cerc		180cerc			Naïve		40cerc		180cerc			Naïve		40cerc		180cerc			Naïve		40cerc		180cerc
	A	100.571	A	54.5299	A	57.7732		A	156.631	A	211.733	A	316.778		A	0.174995	A	0.068772	A	0.153196		A	0.164183	A	0.084175	A	0.153457		A	0.023855	A	0.016534	A	0.039268
	A	52.1384	A	892.455	A	134.637		A	0	A	2458.81	A	1002.13		A	0.076583	A	0.0625	A	0.082469		A	0.067992	A	0.847556	A	0.341727		A	0.013437	A	0.01368	A	0.03106
	A	66.3751	A	174.934	B	53.0482		A	28.2543	A	922.947	B	722.472		A	0.131799	A	0.115996	B	0.049163		A	0.085577	A	0.203502	B	0.084505		A	0.027269	A	0.030355	B	0.01519
	B	44.6905	B	452.412	B	342.145		B	0	B	9754.43	B	902.574		B	0.010294	B	0.28266	B	0.184338		B	0.041218	B	0.802689	B	0.408524		B	0.008335	B	0.042894	B	0.039858
	B	26.1141	B	593.261	B	1016.11		B	0	B	739.573	B			B	0.119198	B	0.205815	B	0.244409		B	0.075125	B	0.358325	B	0.781628		B	0.019528	B	0.031767	B	0.037019
	B	66.8029	B	1208.14	C	201.369		B	0.061583	B	42400.5	C	899.278		B	0.187977	B	0.463918	C	0.117276		B	0.18742	B	0.675097	C	0.353057		B	0.028446	B	0.083115	C	0.047822
					C	165.709						C	185.146						C	0.124612						C	0.107956						C	0.029174
					C	1082.73						C							C	0.24123						C	0.962163						C	0.104902
Figure 4C
	BAL Mac % CD45+							BAL Eos % CD45+							BAL CD4 % CD45+
		Naïve		40cerc		180cerc			Naïve		40cerc		180cerc			Naïve		40cerc		180cerc
	A	91.6	A	29.2	A	66.8		A	3.34	A	26.7	A	7.67		A	1.22	A	20.3	A	14.8
	A	89.3	A	37.7	A	70.8		A	3.19	A	24.8	A	13.7		A	1.35	A	17.6	A	8.27
	A	91.3	B	56.6	A	43.1		A	3.4	B	12.4	A	21.9		A	0.68	B	11.6	A	24.9
	B	87.1	B	70.1	B	40.9		B	1.08	B	7.25	B	22.9		B	2.5	B	6.64	B	21.3
	B	71.2	B	42.1	B	39.8		B	10.4	B	6.97	B	12.3		B	7.89	B	22.4	B	26
	B	95.2			B	36.1		B	0.8			B	17.8		B	0.39			B	22.6
	BAL Neut % CD45+							BAL B % CD45+							BAL CD8 % CD45+
		Naïve		40cerc		180cerc			Naïve		40cerc		180cerc			Naïve		40cerc		180cerc
	A	0.74	A	3.41	A	0.28		A	0.96	A	4.04	A	0.85		A	0.82	A	5.06	A	2.73
	A	0.56	A	4.68	A	0.38		A	0.75	A	2.64	A	0.48		A	0.61	A	3.33	A	1.77
	A	0.58	B	0.4	A	1.65		A	0.078	B	1.57	A	1.14		A	0.19	B	4.36	A	2.92
	B	0.2	B	0.4	B	0.22		B	0.93	B	0.79	B	1.25		B	0.6	B	1.39	B	5.97
	B	0.66	B	0.63	B	0.059		B	0.17	B	2.23	B	3.49		B	2.41	B	5.22	B	8.9
	B	0.25			B	0.18		B	0.00472			B	2.65		B	0.16			B	10.1
	BAL Mac x10^6							BAL Eos x10^6							BAL CD4 x10^6
		Naïve		40cerc		180cerc			Naïve		40cerc		180cerc			Naïve		40cerc		180cerc
	A	0.058088	A	0.031851	A	0.028638		A	0.002118	A	0.029124	A	0.003288		A	0.000774	A	0.022143	A	0.006345
	A	0.041683	A	0.027713	A	0.067445		A	0.001489	A	0.01823	A	0.013051		A	0.00063	A	0.012938	A	0.007878
	A	0.047632	B	0.052607	A	0.021287		A	0.001774	B	0.011525	A	0.010816		A	0.000355	B	0.010782	A	0.012298
	B	0.007091	B	0.056543	B	0.015199		B	8.79e-05	B	0.005848	B	0.00851		B	0.000204	B	0.005356	B	0.007916
	B	0.001575	B	0.022028	B	0.023791		B	0.00023	B	0.003647	B	0.007352		B	0.000175	B	0.01172	B	0.015542
	B	0.049612			B	0.034911		B	0.000417			B	0.017214		B	0.000203			B	0.021855
	BAL Neut x10^6							BAL B x10^6							BAL CD8 x10^6
		Naïve		40cerc		180cerc			Naïve		40cerc		180cerc			Naïve		40cerc		180cerc
	A	0.000469	A	0.00372	A	0.00012		A	0.000609	A	0.004407	A	0.000364		A	0.00052	A	0.005519	A	0.00117
	A	0.000261	A	0.00344	A	0.000362		A	0.00035	A	0.001941	A	0.000457		A	0.000285	A	0.002448	A	0.001686
	A	0.000303	B	0.000372	A	0.000815		A	4.07e-05	B	0.001459	A	0.000563		A	9.91e-05	B	0.004052	A	0.001442
	B	1.63e-05	B	0.000323	B	8.18e-05		B	7.57e-05	B	0.000637	B	0.000465		B	4.88e-05	B	0.001121	B	0.002219
	B	1.46e-05	B	0.00033	B	3.53e-05		B	3.76e-06	B	0.001167	B	0.002086		B	5.33e-05	B	0.002731	B	0.00532
	B	0.00013			B	0.000174		B	2.46e-06			B	0.002563		B	8.34e-05			B	0.009767
Figure 4D
	IFNg % of CD4+							IL4 % of CD4+							IL5 % of CD4+
		Naïve		40cerc		180cerc			Naïve		40cerc		180cerc			Naïve		40cerc		180cerc
	A	9.76	A	15	A	38.8		A	2.53	A	13.8	A	22.2		A	0.7	A	1.78	A	1.01
	A	9.73	A	23	A	34		A	1.04	A	13	A	21.8		A	0	A	1.14	A	1.51
	A	7.51	A	32	B	27		A	0.78	A	19.3	B	14.7		A	0.39	A	1.62	B	1.3
	B	4.37	B	29.6	B	31.7		B	1.26	B	21.4	B	21.8		B	0.029	B	4.05	B	1.16
	B	5.19	B	21.4	C	44.9		B	1.66	B	15.4	C	29.5		B	0.18	B	3.53	C	4.65
	B	7.86	C	21.2	C	46.6		B	0.85	C	18.6	C	38		B	0	C	3.85	C	5.19
	C	2.66	C	16.7	C	34.3		C	0.15	C	15.3	C	25.1		C	0.17	C	2.48	C	4.13
	C	5.02	C	24.2				C	0.64	C	19.1				C	0.79	C	2.93
	C	4.84	C	22.3				C	0.51	C	15.3				C	0.82	C	3.04
	C	7.22						C	0.6						C	0.62
	IL13 % of CD4+							IL17 % of CD4+							IL10 % of CD4+
		Naïve		40cerc		180cerc			Naïve		40cerc		180cerc			Naïve		40cerc		180cerc
	A	1.57	A	5.43	A	3.87		A	2	A	0.82	A	0.85		A	0.44	A	3.1	A	11.7
	A	0.13	A	3.09	A	6.08		A	1.69	A	0.87	A	0.74		A	0.26	A	2.6	A	8.54
	A	0.59	A	5.03	B	4.13		A	1.66	A	0.68	B	0.97		A	0.2	A	8.05	B	5.12
	B	0.57	B	9.06	B	4.18		B	0.92	B	0.49	B	0.39		B	0.11	B	7.62	B	10.2
	B	0.94	B	7.93	C	10.8		B	0.6	B	0.54	C	0.54		B	0.18	B	5.43	C	15.2
	B	0.085	C		C	11.3		B	0.81	C	0.46	C	0.3		B	0.085	C	0.032	C	24.5
	C		C		C	9.36		C	0.21	C	0.46	C	0.52		C	0	C	0.022	C	12.8
	C		C					C	0.23	C	0.56				C	0	C	0.21
	C		C					C	0.4	C	0.46				C	0	C	0.014
	C							C	0.41						C	0
	IFNg x10^4/mg							IL4 x10^4/mg							IL5 x10^4/mg
		Naïve		40cerc		180cerc			Naïve		40cerc		180cerc			Naïve		40cerc		180cerc
	A	0.00918	A	0.0275445	A	0.13365		A	0.00234	A	0.0252833	A	0.0765		A	0.000657	A	0.00328889	A	0.003375
	A	0.0124143	A	0.06069	A	0.10556		A	0.00133571	A	0.03417	A	0.06757		A	0	A	0.00306	A	0.00464
	A	0.004725	A	0.101587	B	0.0736909		A	0.00048125	A	0.0615438	B	0.0400909		A	0.000245	A	0.00510625	B	0.00362727
	B	0.00203947	B	0.043554	B	0.231		B	0.00059211	B	0.0314392	B	0.15895		B	1.3421e-05	B	0.00594595	B	0.00825
	B	0.0028125	B	0.0380102	C	0.114634		B	0.0009	B	0.0274466	C	0.0753658		B	9.75e-05	B	0.006225	C	0.0118293
	B	0.00649412	C	0.0249591	C	0.202063		B	0.00070588	C	0.0219235	C	0.164466		B	0	C	0.00455335	C	0.022525
	C	0.00117454	C	0.020743	C	0.0881654		C	6.6557e-05	C	0.0189723	C	0.0644885		C	7.4387e-05	C	0.00303557	C	0.0105923
	C	0.00215332	C	0.0258866				C	0.00027406	C	0.0204901				C	0.00034062	C	0.00311989
	C	0.00223162	C	0.0274044				C	0.00023491	C	0.0188036				C	0.00037977	C	0.00371014
	C	0.00297549						C	0.00024665						C	0.00025448
	IL13 x10^4/mg							IL17 x10^4/mg							IL10 x10^4/mg
		Naïve		40cerc		180cerc			Naïve		40cerc		180cerc			Naïve		40cerc		180cerc
	A	0.00144	A	0.00986667	A	0.013275		A	0.00189	A	0.00150056	A	0.002925		A	0.000405	A	0.00575556	A	0.040275
	A	0.000165	A	0.00816	A	0.01885		A	0.00212143	A	0.0022695	A	0.002291		A	0.00033	A	0.006885	A	0.02639
	A	0.0003675	A	0.016125	B	0.0112636		A	0.00105	A	0.00215	B	0.00267273		A	0.0001225	A	0.0255312	B	0.0139364
	B	0.00026974	B	0.013304	B	0.03025		B	0.00042763	B	0.00072095	B	0.00286		B	5.2632e-05	B	0.011223	B	0.0748
	B	0.000525	B	0.0140534	C	0.0276829		B	0.00032625	B	0.00094318	C	0.00134146		B	9.75e-05	B	0.00962045	C	0.0387805
	B	7.0588e-05	C		C	0.0488594		B	0.00065882	C	0.00054809	C	0.00127531		B	7.0588e-05	C	3.7607e-05	C	0.106
	C		C		C	0.0240923		C	9.3963e-05	C	0.00057338	C	0.00135		C		C	2.7151e-05	C	0.0329192
	C		C					C	9.7878e-05	C	0.00059868				C		C	0.00021924
	C		C					C	0.00018401	C	0.00056495				C		C	1.7623e-05
	C							C	0.00016835						C

## Sheet: Figure 5
Figure 5A
	BAL cDCs x10^4											BAL cDCs % CD45+
				d21				d49							d21				d49
		Naïve		40cerc		180cerc		40cerc		180cerc			Naïve		40cerc		180cerc		40cerc		180cerc
	B	0.000148	G	0.00031479	B	0.000343	D	0.00113	D	0.00041		B	0.58	G	0.54	B	0.41	D	1.04	D	0.96
	B	0.000199	G	0.00071377	B	0.000436	D	0.00144	D	0.00031		B	0.66	G	0.71	B	0.95	D	1.96	D	0.33
	B	9.42e-05	G	0.00013915	B	0.000565	F	0.0013	D	0.00041		B	0.33	G	0.35	B	0.98	F	1.4	D	0.84
	C	7.48e-05	G	0.00014113	C	0.000225	F	0.00158	E	0.00033		C	0.58	G	0.72	C	0.88	F	1.96	E	0.35
	C	0.000103			C	0.000646	F	0.00112	E	0.00066		C	0.72			C	1.07	F	2.15	E	0.39
	C	0.000392			C	0.000563			E	0.001		C	1.08			C	1.02			E	0.38
	D	0.00046			C	0.00031111			F	0.00013		D	0.72			C	1.92			F	1.6
	D	0.0005			G	0.00035225			F	0.00023		D	1.08			G	0.73			F	2.37
	D	0.00052			G	0.00013075			F	0.00037		D	1			G	0.69			F	2.34
	E	9.4e-05			G							E	1.19			G	0.57
	E	1.7e-05										E	1.25
	E	0.00028										E	0.99
	F	0.00012647										F	1.15
	F	2.7623e-05										F	0.75
	F	0.0006155										F	0.54
	G	0.00019065										G	0.42
	G	0.00019736										G	0.31
	G	0.00022212										G	0.76
Figure 5B
	Lung cDCsx10^4/mg											Lung cDCs % CD45+
				d21				d49							d21				d49
		Naïve		40cerc		180cerc		40cerc		180cerc			Naïve		40cerc		180cerc		40cerc		180cerc
	A	0.007	A	0.008	B	0.00653	D	0.0108513	D	0.0132927		A	0.8	A	0.8	B	0.86	D	1.46	D	1.09
	A	0.00527429	A	0.00846452	B	0.0066	D	0.01245	D	0.0149062		A	0.71	A	0.82	B	1.27	D	1.32	D	0.9
	A	0.00577586	A	0.0144161	B	0.00693	F	0.016947	D	0.0130846		A	0.5	A	1.09	B	1.28	F	1.64	D	1.26
	A	0.00316667	A	0.0113724	C	0.006304	F	0.011416	E	0.0269361		A	0.5	A	0.68	C	0.63	F	1.92	E	0.72
	A	0.00936833	G	0.0240509	C	0.01064	F	0.049225	E	0.0399947		A	0.77	G	1.28	C	0.97	F	1.79	E	0.8
	A	0.0051625	G	0.00946922	C	0.0078			E	0.0214317		A	0.49	G	0.68	C	0.64			E	0.76
	B	0.00305	G	0.0226427	C	0.019158			E	0.012512		B	0.87	G	0.78	C	1.15			E	0.37
	B	0.0032	G	0.00962415	G	0.0105101			F	0.135729		B	0.76	G	0.85	G	0.82			F	3.14
	B	0.0027	G	0.0197069	G	0.0262456			F	0.082759		B	0.67	G	1.01	G	0.91			F	2.52
	C	0.00441			G	0.0149964			F	0.0585		C	0.63			G	0.87			F	1.95
	C	0.003933			G	0.00965572						C	0.49			G	0.74
	C	0.002104										C	0.38
	C	0.003651										C	0.49
	D	0.00345395										D	1.05
	D	0.0043125										D	1.15
	D	0.0048										D	1.02
	E	0.0108489										E	1.29
	E	0.0230273										E	1.69
	E	0.00647257										E	1.79
	F	0.016401										F	0.84
	F	0.017412										F	0.88
	F	0.02685										F	1.14
	G	0.0150009										G	0.74
	G	0.00666073										G	0.69
	G	0.0114066										G	0.21
	G	0.00972525										G	0.68
Figure 5C
	Lung cDC1 x10^4/mg											Lung cDC2 x10^4/mg
				d21				d49							d21				d49
		Naïve		40cerc		180cerc		40cerc		180cerc			Naïve		40cerc		180cerc		40cerc		180cerc
	A	0.0028875	A	0.0038	B	0.00413	D	0.00371622	D	0.00390244		A	0.0032375	A	0.0035	B	0.00653	D	0.00594595	D	0.00768293
	A	0.00215429	A	0.00289032	B	0.00492	D	0.00320682	D	0.00281563		A	0.00237714	A	0.00402581	B	0.0066	D	0.00773409	D	0.0099375
	A	0.00196379	A	0.00542258	B	0.00576	F	0.005167	D	0.00342692		A	0.00300345	A	0.00780323	B	0.00693	F	0.010747	D	0.0081
	A	0.00177333	A	0.00468276	C	0.002306	F	0.003568	E	0.00598581		A	0.00101333	A	0.00518448	C	0.006304	F	0.007016	E	0.0194539
	A	0.005475	G	0.00676431	C	0.00182	F	0.01265	E	0.00494935		A	0.00304167	G	0.0148439	C	0.01064	F	0.03355	E	0.0334956
	A	0.00252857	G	0.00306357	C	0.00351			E	0.00451193		A	0.00200179	G	0.00543088	C	0.0078			E	0.0157918
	B	0.00313	G	0.00783786	C	0.00679			E	0.00155554		B	0.00305	G	0.0119019	C	0.019158			E	0.0101448
	B	0.00311	G	0.00384966	G	0.00333247			F	0.015994		B	0.0032	G	0.00498192	G	0.00602409			F	0.113252
	B	0.0032	G	0.00819494	G	0.0089408			F	0.013465		B	0.0027	G	0.00897542	G	0.0155743			F	0.065353
	C	0.004573			G	0.00482642			F	0.0108		C	0.00441			G	0.00896335			F	0.0444
	C	0.003575			G	0.00352303						C	0.003933			G	0.00521931
	C	0.00198										C	0.002104
	C	0.003016										C	0.003651
	D	0.00125										D	0.00177632
	D	0.0016875										D	0.0021
	D	0.00221176										D	0.00202353
	E	0.004323										E	0.01068
	E	0.004739										E	0.011642
	E	0.00885										E	0.01605
	F	0.00452039										F	0.00555362
	F	0.00758854										F	0.0130837
	F	0.00244141										F	0.00357695
	G	0.00628416										G	0.00709502
	G	0.00279944										G	0.00318557
	G	0.00488855										G	0.00537741
	G	0.00486262										G	0.0038615
	Lung cDC1 % cDCs											Lung cDC2 % cDCs
				d21				d49							d21				d49
		Naïve		40cerc		180cerc		40cerc		180cerc			Naïve		40cerc		180cerc		40cerc		180cerc
	A	41.25	A	47.5	B	36.9	D	34.2466	D	29.3578		A	46.25	A	43.75	B	58.7	D	54.7945	D	57.7982
	A	40.8451	A	34.1463	B	40.7	D	25.7576	D	18.8889		A	45.0704	A	47.561	B	54.7	D	62.1212	D	66.6667
	A	34	A	37.6147	B	43.8	F	30.3	D	26.1905		A	52	A	54.1284	B	52.8	F	63.6	D	61.9048
	A	56	A	41.1765	C	24.4	F	31.1	E	22.2222		A	32	A	45.5882	C	67.3	F	61.3	E	72.2222
	A	58.4416	G	32.4	C	13.7	F	25.7	E	12.375		A	32.4675	G	61.8	C	80.3	F	68.3	E	83.75
	A	48.9796	G	35.2	C	28.5			E	21.0526		A	38.7755	G	57.4	C	64.5			E	73.6842
	B	46.3	G	39.3	C	24.9			E	12.4324		B	45	G	53.1	C	69.9			E	81.0811
	B	45.7	G	41.6	G	31.1			F	11.7		B	47.9	G	51.2	G	57.8			F	83.3
	B	50	G		G	33.7			F	16.2		B	41.8	G	46	G	59.3			F	79.2
	C	46.1			G	31.7			F	18.6		C	45.1			G	59.5			F	75.7
	C	42.6			G	36.3						C	47.2			G	54.3
	C	43.3										C	45.4
	C	40.8										C	50.1
	D	36.1905										D	51.4286
	D	39.1304										D	48.6957
	D	46.0784										D	42.1569
	E	26.7										E	65.2
	E	27.2										E	67.3
	E	33.1										E	59.6
	F	41.6667										F	51.1905
	F	32.9545										F	56.8182
	F	37.7193										F	55.2632
	G	42										G	48.1
	G	42.7										G	48.3
	G	42.8										G	47
	G	49.4										G	39.1
Figure 5D
	Lung MGL2+ cDC2s x10^4/mg											Lung MGL2+ cDC2s % of cDC2s
				d21				d49							d21				d49
		Naïve		40cerc		180cerc		40cerc		180cerc			Naïve		40cerc		180cerc		40cerc		180cerc
	A	0.0005775	A	0.00085	B	0.00253	D	0.00133784	D	0.00146341		A	18	A	24.4	B	38.2	D	25.4	D	19.8
	A	0.00055714	A	0.00113548	B	0.00197	D	0.00292386	D	0.00165625		A	23.5	A	28.3	B	30.5	D	29.3	D	17
	A	0.00075086	A	0.00304194	B	0.00213	F	0.004237	D	0.00218077		A	25	A	39.4	B	30.5	F	49.8	D	27.4
	A	0.00034833	A	0.00120414	C	0.003229	F	0.002735	E	0.00823049		A	34.9	A	23.4	C	52.4	F	26.8	E	13.6
	A	0.00114367	G	0.00601272	C	0.00532	F	0.008525	E	0.0144981		A	37.5	G	40.9	C	50.4	F	27.7	E	19.5
	A	0.00069536	G	0.00181029	C	0.00351			E	0.0070499		A	35	G	33.9	C	44.1			E	19.9
	B	0.00096	G	0.00435437	C	0.00291			E	0.00371977		B	31.1	G	36.8	C	14.9			E	43.1
	B	0.00101	G	0.00192483	G	0.00179441			F	0.015561		B	29.8	G	39.8	G	22.1			F	42.9
	B	0.001	G	0.00370724	G	0.00778715			F	0.012808		B	37.7	G	41.2	G	37.9			F	45
	C	0.00245			G	0.00241321			F	0.0087		C	53.9			G	39.7			F	36
	C	0.001484			G	0.00143531						C	37.3			G	39.3
	C	0.000842										C	40.7
	C	0.001461										C	40
	D	0.00052632										D	29
	D	0.000825										D	39.4
	D	0.00089412										D	43.6
	E	0.00271223										E	30.6
	E	0.0060185										E	44.6
	E	0.00198719										E	32.5
	F	0.003306										F	49.9
	F	0.005255										F	45.5
	F	0.00525										F	56
	G	0.00182443										G	25.4
	G	0.0008881										G	27.8
	G	0.00141225										G	26.3
	G	0.00114415										G	29.9
	Lung PDL2+ cDC2s x10^4/mg											Lung PDL2+ cDC2s % of cDC2s
				d21				d49							d21				d49
		Naïve		40cerc		180cerc		40cerc		180cerc			Naïve		40cerc		180cerc		40cerc		180cerc
	B	0.000273214	G	0.00845539	B	0.00173333	D	0.009	D	0.0132143		B	9.09	G	57.3	B	26.3	D	52.5	D	63.3
	B	0.000328966	G	0.0023673	B	0.00167424	D	0.0186327	D	0.0207182		B	10.3	G	43.2	B	25.8	D	73.5	D	71.2
	B	0.00016	G	0.00348349	B	0.00170667	F	0.00589	D	0.0170308		B	6	G	28.9	B	24.6	F	54.9	D	72
	C	0.000359	G	0.00215128	C	0.002921	F	0.002438	E	0.070026		C	8.06	G	44.1	C	46.8	F	34.8	E	62
	C	0.000215	G	0.00429259	C	0.00756	F	0.022825	E	0.044335		C	5.22	G	47.9	C	70.8	F	68	E	67.6
	C	9.49e-05			C	0.002145			E	0.0288		C	4.56			C	26.7			E	65.3
	C	0.001048			C	0.005335			E	0.0132143		C	28.7			C	27.2			E	63.3
	D	7.30769e-05			G	0.00307613			F	0.0207182		D	1.85			G	51.4			F	71.2
	D	0.00046125			G	0.0103829			F	0.0170308		D	10.2			G	67.1			F	72
	D	0.000552727			G	0.00293033						D	9.68			G	33.8
	E	0.000776			G	0.00221821						E	7.25			G	41.6
	E	0.001133										E	9.75
	E	0.00144										E	9.03
	F	7.30769e-05										F	1.85
	F	0.00046125										F	10.2
	F	0.000552727										F	9.68
	G	0.00105412										G	14.6
	G	0.0004344										G	13.4
	G	0.00065181										G	12.2
	G	0.00070079										G	18.3

## Sheet: Figure 6
Figure 6A
														no
	MGL2+ % cDC2+					MGL2+ x10^4/mg
		Cre-		Cre+			Cre-		Cre+
	A	22.5	A	8.08		A	0.00365714	A	0.00119405
	B	42.2	A	15		B	0.00154054	A	0.00140526
	B	69.5	A	12.1		B	0.00597143	A	0.00106452
	B	47.2	B	13.6516		B	0.00436154	B	0.0003869
	B	67.6	B	12.0635		B	0.00551633	B	0.00039704
	C	55.4509	B	10.1408		C	0.0166273	B	0.00036267
	C	27.2401	B	13.6967		C	0.00305556	B	0.00069
	C	24.6869	C	11.1994		C	0.00387714	C	0.00127537
			C	11.4672				C	0.00117568
Figure 6B
	BAL Mac % CD45+					BAL Eos % CD45+					BAL CD4 % CD45+
		Cre-		Cre+			Cre-		Cre+			Cre-		Cre+
	A	84.1	A	87.3		A	3.02	A	0.18		A	6.6	A	4.76
	B	81	A	91.2		B	1.4	A	0.42		B	3.65	A	4.6
	B	40.4	A	92.9		B	20.7	A	0.32		B	19.6	A	3.87
	B	55.5	B	61.9		B	1.13	B	1.13		B	25.5	B	21.8
	B	4.86	B	73.9		B	53.2	B	1.08		B	25.8	B	7.59
	C	2.8	B	74.9		C	62	B	0.47		C	7.85	B	9.6
	C	50.5	B	62.2		C	6.18	B	1.14		C	22.2	B	18.6
	C	62.6	C	70.5		C	1.15	C	0.87		C	17.9	C	7.78
			C	63.7				C	1.38				C	13.7
	BAL Neut % CD45+					BAL B % CD45+					BAL CD8 % CD45+
		Cre-		Cre+			Cre-		Cre+			Cre-		Cre+
	A	0.3	A	0.38		A	0.6	A	0.72		A	1.11	A	0.85
	B	0.12	A	0.019		B	0.71	A	0.27		B	2.42	A	0.73
	B	0.87	A	0.024		B	1.21	A	0.26		B	3.32	A	0.61
	B	0.1	B	0.22		B	3.44	B	1.82		B	2.98	B	3.09
	B	1.31	B	0.22		B	0.68	B	1.44		B	3.82	B	3.14
	C	6.09	B	0.59		C	0.44	B	1.4		C	1.17	B	3.14
	C	0.17	B	0.055		C	2.37	B	2.36		C	3.7	B	2.48
	C	0.16	C	0.22		C	2.21	C	0.51		C	3.19	C	1.51
			C	0.049				C	1.38				C	3.28
	BAL Mac x10^6					BAL Eos x10^6					BAL CD4 x10^6
		Cre-		Cre+			Cre-		Cre+			Cre-		Cre+
	A	0.080235	A	0.0126491		A	0.00288121	A	2.6081e-05		A	0.00629668	A	0.00068969
	B	0.0182092	A	0.119647		B	0.00031372	A	0.00055101		B	0.00082066	A	0.00603483
	B	0.00448643	A	0.200535		B	0.00230015	A	0.00069076		B	0.00217489	A	0.00835384
	B	0.00882906	B	0.00832421		B	0.00018015	B	0.00015222		B	0.00405747	B	0.002935
	B	0.00241341	B	0.0122525		B	0.0264421	B	0.00018013		B	0.0127946	B	0.001259
	C	0.010634	B	0.0218655		C	0.235548	B	0.00013666		C	0.0298056	B	0.002804
	C	0.00993333	B	0.0139641		C	0.00121584	B	0.00025472		C	0.00437067	B	0.004162
	C	0.0101244	C	0.011308		C	0.00018676	C	0.00013913		C	0.00288332	C	0.001247
			C	0.0126208				C	0.00027159				C	0.002716
	BAL Neut x10^6					BAL B x10^6					BAL CD8 x10^6
		Cre-		Cre+			Cre-		Cre+			Cre-		Cre+
	A	0.00028621	A	5.5059e-05		A	0.00057243	A	0.00010432		A	0.00105899	A	0.00012316
	B	2.728e-05	A	2.4926e-05		B	0.00031372	A	0.00035422		B	0.00054332	A	0.0009577
	B	9.565e-05	A	5.1807e-05		B	0.00230015	A	0.00056124		B	0.00036893	A	0.00131676
	B	1.623e-05	B	2.8799e-05		B	0.00018015	B	0.000152		B	0.00047391	B	0.000416
	B	0.00065227	B	3.7386e-05		B	0.0264421	B	0.00018		B	0.00189661	B	0.00052
	C	0.0231355	B	0.00017231		C	0.235548	B	0.000137		C	0.0044594	B	0.000918
	C	3.1787e-05	B	1.2281e-05		C	0.00121584	B	0.000255		C	0.00072712	B	0.000555
	C	2.6212e-05	C	3.3973e-05		C	0.00018676	C	0.000139		C	0.00051605	C	0.000243
			C	9.7851e-06				C	0.000272				C	0.000649
Figure 6C
	IFNg % of CD4+					IL4 % of CD4+					IL5 % of CD4+
		Cre-		Cre+			Cre-		Cre+			Cre-		Cre+
	A	8.41	A	12.4		A	4.06	A	2.61		A	0.61	A	0.16
	B	19	A	10.6		B	1.11	A	3.49		B	0.32	A	0.39
	B	21	A	13.8		B	5.64	A	3.89		B	3.13	A	0.16
	B	25.1	B	29.3		B	2.91	B	2.48		B	0.99	B	1.11
	B	31.2	B	19.8		B	11	B	1.85		B	5.69	B	0.67
	C	16.5	B	28.3		C	10.4	B	1.41		C	4.38	B	0.81
	C	25.9	B	28.6		C	4.69	B	3.32		C	0.43	B	0.88
	C	25.5	C	29.6		C	6.08	C	4.48		C	0.83	C	0.32
			C	26.5				C	1.29				C	0.14
	IL13 % of CD4+					IL17 % of CD4+					IL10 % of CD4+
		Cre-		Cre+			Cre-		Cre+			Cre-		Cre+
	A	2.87	A	1.72		A	0.98	A	0.46		A	0.42	A	0.75
	B	1.06	A	2.03		B	0.37	A	0.61		B	0.64	A	1.09
	B	5.02	A	4.04		B	1.2	A	0.16		B	1.07	A	0.31
	B	2.24	B	2.33		B	0.81	B	0.99		B	1.39	B	1.22
	B	10.5	B	1.44		B	3.35	B	0.6		B	0.74	B	1.5
	C	9.66	B	0.95		C	2.08	B	0.98		C	0.37	B	1.63
	C	2.79	B	2.97		C	0.54	B	0.79		C	1.1	B	1.15
	C	5.03	C	3.19		C	0.83	C	0.47		C	1.4	C	2.05
			C	0.81				C	0.14				C	1.07
	IFNg x10^4/mg					IL4 x10^4/mg					IL5 x10^4/mg
		Cre-		Cre+			Cre-		Cre+			Cre-		Cre+
	A	0.0768914	A	0.289417		A	0.03712	A	0.0828403		A	0.00557714	A	0.00192944
	B	0.0251108	A	0.124132		B	0.00146351	A	0.0408697		B	0.00041595	A	0.00456711
	B	0.0320286	A	0.133548		B	0.00868571	A	0.0376452		B	0.00470476	A	0.00154839
	B	0.0577385	B	0.0499881		B	0.00664615	B	0.00417857		B	0.00228462	B	0.00185714
	B	0.0366367	B	0.0397037		B	0.0129061	B	0.00372222		B	0.00666122	B	0.00134
	C	0.0372	B	0.0612		C	0.0233909	B	0.00294667		C	0.00986364	B	0.001768
	C	0.0496528	B	0.0697667		C	0.00901389	B	0.00805		C	0.00084028	B	0.00210833
	C	0.0451771	C	0.0387219		C	0.0107886	C	0.00583902		C	0.00146657	C	0.00041488
			C	0.0371513				C	0.00188108				C	0.00020378
	IL13 x10^4/mg					IL17 x10^4/mg					IL10 x10^4/mg
		Cre-		Cre+			Cre-		Cre+			Cre-		Cre+
	A	0.02624	A	0.0704667		A	0.00896	A	0.0144708		A	0.00384	A	0.0241181
	B	0.00140189	A	0.0237724		B	0.00049297	A	0.00714342		B	0.0008473	A	0.0127645
	B	0.0076	A	0.0390968		B	0.00180952	A	0.00154839		B	0.00162857	A	0.003
	B	0.00519231	B	0.00402381		B	0.00184846	B	0.00170238		B	0.00311538	B	0.0020119
	B	0.0122816	B	0.00297778		B	0.0039551	B	0.00119111		B	0.00087429	B	0.0029778
	C	0.0217	B	0.00204		C	0.00465	B	0.00213067		C	0.00084545	B	0.0036267
	C	0.00534722	B	0.00728333		C	0.00103889	B	0.00191667		C	0.00213889	B	0.002875
	C	0.00893429	C	0.00414878		C	0.00146657	C	0.00061463		C	0.00252857	C	0.0026122
			C	0.00112865				C	0.00020378				C	0.0015049

## Sheet: Figure 7
Figure 7A
	MGL2+ % cDC2+					MGL2+ x10^4/mg
		Cre-		Cre+			Cre-		Cre+
	A	28	A	7.96		A	0.00352363	A	0.00055959
	A	23.9	A	7.74		A	0.00168019	A	0.0003139
	A	46.7	A	11.5		A	0.00249667	A	0.00090259
	A	24.9	A	9.96		A	0.00259674	A	0.00059074
	A	20.5	B	15.8		A	0.00273371	B	0.00192639
	B	30	B	11.8		B	0.00612857	B	0.00203226
	B	23.8	B	5.66		B	0.00509211	B	0.00151081
Figure 7B
	BAL Mac % CD45+					BAL Eos % CD45+					BAL CD4 % CD45+
		Cre-		Cre+			Cre-		Cre+			Cre-		Cre+
	A	40.1	A	92.7		A	15.1	A	0.17		A	23.2	A	1.5
	A	83.4	A	85.8		A	2.67	A	0.15		A	6.33	A	4.84
	A	25.9	A	90.9		A	40	A	0.43		A	15.1	A	2.36
	A	40	A	91.8		A	11.6	A	0.088		A	27.6	A	2.41
	A	79.4	B	66.9		A	1.57	B	1.03		A	10.1	B	15
	B	57.6	B	85.1		B	16.1	B	1.21		B	14.6	B	4.48
	B	51.9	B	18.2		B	5.67	B	0.87		B	25	B	15.2
	BAL Neut % CD45+					BAL B % CD45+					BAL CD8 % CD45+
		Cre-		Cre+			Cre-		Cre+			Cre-		Cre+
	A	1.86	A	0.15		A	3.41	A	0.32		A	4.03	A	0.37
	A	0.18	A	0.22		A	0.7	A	0.41		A	0.75	A	0.38
	A	0.43	A	0.35		A	3.79	A	0.83		A	4.62	A	0.48
	A	0.32	A	0		A	2.25	A	0.56		A	4.71	A	0.28
	A	0.056	B	0.12		A	1.51	B	1.57		A	2.44	B	3.23
	B	1.22	B	0.12		B	1.96	B	1.6		B	1.68	B	0.59
	B	0.1	B	6.32		B	0.9	B	29.5		B	3.96	B	7.64
	BAL Mac x10^6					BAL Eos x10^6					BAL CD4 x10^6
		Cre-		Cre+			Cre-		Cre+			Cre-		Cre+
	A	0.0381281	A	0.0348203		A	0.0143575	A	6.3856e-05		A	0.0220592	A	0.00056344
	A	0.0329135	A	0.0342263		A	0.00105371	A	5.9836e-05		A	0.00249811	A	0.00193071
	A	0.0307805	A	0.0288142		A	0.0475375	A	0.0001363		A	0.0179454	A	0.00074809
	A	0.0129862	A	0.00971698		A	0.00376601	A	9.3147e-06		A	0.0089605	A	0.0002551
	A	0.0411146	B	0.0193972		A	0.00081297	B	0.0001998		A	0.00522994	B	3.596e-08
	B	0.0529172	B	0.056372		B	0.0085197	B	0.0006821		B	1.518e-05	B	3.667e-08
	B	0.0168289	B	0.0026001		B	0.0009542	B	2.262e-05		B	2.385e-07	B	2.173e-07
	BAL Neut x10^6					BAL B x10^6					BAL CD8 x10^6
		Cre-		Cre+			Cre-		Cre+			Cre-		Cre+
	A	0.00176854	A	5.6344e-05		A	0.00324232	A	0.0001202		A	0.00383183	A	0.00013898
	A	7.1036e-05	A	8.776e-05		A	0.00027625	A	0.00016355		A	0.00029598	A	0.00015158
	A	0.00051103	A	0.00011095		A	0.00450418	A	0.0002631		A	0.00549058	A	0.00015215
	A	0.00010389	A	0		A	0.00073048	A	5.9276e-05		A	0.00152913	A	2.9638e-05
	A	2.8998e-05	B	2.397e-07		A	0.0007819	B	5.646e-10		A	0.00126347	B	1.824e-11
	B	0.0001039	B	8.185e-07		B	2.974e-07	B	5.867e-10		B	4.997e-09	B	3.462e-12
	B	9.542e-07	B	1.43e-06		B	2.147e-09	B	6.411e-08		B	8.502e-11	B	4.898e-09
Figure 7C
	IFNg % of CD4+					IL4 % of CD4+					IL5 % of CD4+
		Cre-		Cre+			Cre-		Cre+			Cre-		Cre+
	A	18.9	A	10.5		A	15.8	A	2.77		A	4.22	A	0.25
	A	14.3	A	14.6		A	11.3	A	6.17		A	3.28	A	1.3
	A	12.7	A	21.2		A	11.5	A	9.91		A	3.47	A	2.33
	A	12.1	A	14.7		A	14.5	A	6.93		A	5.19	A	1.01
	A	19.2	B	8.75		A	16.3	B	2.67		A	4.19	B	1.05
	B	8.2	B	8.27		B	4.8	B	2.33		B	2.31	B	0.63
	B	7.98	B	7.88		B	8.45	B	1.93		B	4.81	B	0.58
	IL13 % of CD4+					IL17 % of CD4+					IL10 % of CD4+
		Cre-		Cre+			Cre-		Cre+			Cre-		Cre+
	A	0.27	A	0.13		A	3.13	A	1.01		A	5.09	A	4.79
	A	0.14	A	0.43		A	1.92	A	1.65		A	5.42	A	1.91
	A	1.48	A	0.24		A	4.68	A	1.62		A	1.29	A	6.5
	A	0.53	A	0.14		A	4.53	A	0.88		A	3.46	A	3.61
	A	0.54	B	0.94		A	3.27	B	0.3		A	3.67	B	0.83
	B	1.7	B	0.34		B	0.61	B	0.16		B	0.83	B	0.9
	B	2.52	B	0.43		B	0.36	B	0.09		B	2.24	B	1.84
	IFNg x10^4/mg					IL4 x10^4/mg					IL5 x10^4/mg
		Cre-		Cre+			Cre-		Cre+			Cre-		Cre+
	A	0.0126851	A	0.0129759		A	0.0106212	A	0.00340619		A	0.0028189	A	0.00031629
	A	0.008721	A	0.00445171		A	0.00692079	A	0.00188341		A	0.00200023	A	0.00039951
	A	0.00380174	A	0.0249717		A	0.00346129	A	0.0117337		A	0.00104974	A	0.00278299
	A	0.00519347	A	0.0163737		A	0.00622393	A	0.00770528		A	0.00222577	A	0.00109158
	A	0.0140757	B	0.00557639		A	0.0119818	B	0.00172361		A	0.0030827	B	0.00066917
	B	0.00789643	B	0.00929032		B	0.00459643	B	0.0026129		B	0.00223929	B	0.00071129
	B	0.00840789	B	0.00685676		B	0.009	B	0.00174324		B	0.00509211	B	0.00051135
	IL13 x10^4/mg					IL17 x10^4/mg					IL10 x10^4/mg
		Cre-		Cre+			Cre-		Cre+			Cre-		Cre+
	A	0.00018122	A	0.00015409		A	0.00211418	A	0.00121649		A	0.00342295	A	0.00592027
	A	8.801e-05	A	0.00013127		A	0.00116013	A	0.00051366		A	0.00332038	A	0.00057073
	A	0.00045394	A	0.0002783		A	0.00139019	A	0.0018804		A	0.0003972	A	0.00767203
	A	0.00023082	A	0.00015411		A	0.00193725	A	0.00096316		A	0.00148385	A	0.00404527
	A	0.00039552	B	0.00059819		A	0.00238473	B	0.00019264		A	0.00267555	B	0.00052722
	B	0.00165	B	0.00039194		B	0.00058929	B	0.00017419		B	0.00080143	B	0.00101613
	B	0.00272368	B	0.00037189		B	0.00037895	B	7.8678e-05		B	0.00236842	B	0.00162703

## Sheet: Supplementary figure 7
Supp. Fig. 7A
Sputum IL-6				Sputum TSLP				Sputum CCL4				Sputum CXCL8				Sputum IP-10
	Pre	Post			Pre	Post			Pre	Post			Pre	Post			Pre	Post
A	20.92	19.55		A	6.23	7.19		A	8.04	7.76		A	678.18	480.28		A	92.74	85.89
B	9.13	15.17		B	13.08	5.82		B	9.33	14.93		B	93.17	156.25		B	110.55	229.5
C	26.33	39.52		C	10.17	6.93		C	5.67	6.72		C	140.08	277.37		C	259.44	443.19
Serum TNFa				Serum CCL2				Serum CCL3				Serum IL-6				Serum TSLP				Serum CCL4				Serum IP-10
	Pre	Post			Pre	Post			Pre	Post			Pre	Post			Pre	Post			Pre	Post			Pre	Post
A	26.895	26.3282		A	10145.8	13724.2		A	263.949	243.324		A	15.9825	61.083		A	6.72887	3.98358		A	737.881	770.038		A	914.298	1049.84
B	19.7484	18.6439		B	10067.6	11634.7		B	166.425	166.039		B	9.82985	7.8532		B	1.63622	2.72936		B	213.712	226.929		B	519.54	568.568
C	16.9251	27.8803		C	9024.74	14082.6		C	86.5454	141.563		C	10.6988	15.6994		C	3.14318	2.56608		C	120.4	178.587		C	629.508	2308.47

## Sheet: Supplementary figure 8
γδ T cells				CD127+CD28+CD8+ T cells				CD127+CD28+CD8+ T cells				CD127+CD28+CD4+ T cells				CD127+CD28+CD4+ T cells
% of CD45+				% of CD45+				% of CD8+				% of CD45+				% of CD4+
	Pre	Post			Pre	Post			Pre	Post			Pre	Post			Pre	Post
A	0.084	0.12		A	0.063	0.013		A	10.3	10.5		A	0.63	0.32		A	18.9	67.1
B	0.17	0.14		B	0.055	0.023		B	2.72	1.55		B	2.96	1.65		B	21.8	16.2
C	0.052	0.056		C	0.072	0.1		C	20.5	20.9		C	2.28	3.23		C	56.9	53.9

## Sheet: Supplementary figure 9
	Supp. Fig. 9A
	Sputum IL6			Sputum IFNg			Sputum CXCL8
	Control	Case		Control	Case		Control	Case
	3.82	10.43		4.53	4.28		60.02	397.57
	3.82	5.66		5.75	3.3		39.97	40.57
	7.46	3.82		3.3	3.3		163.87	100.79
	3.82	3.82		3.3	5.05		30	22.97
	3.82	5.29		3.3	3.3		8.43	155.75
	61.45	12.42		3.3	4.45		316.78	106.5
	4.52	3.82		5.07	3.3		226.87	8.43
	4.07	3.82		5.26	4.45		97.57	70.48
	3.82	3.82		3.93	3.3		323.4	33.26
	3.82	3.82		3.3	3.3		55.86	11.51
	3.82	6.06		3.3	3.3		42.96	167.5
	6.26	28.97		3.3	3.3		169.68	228.56
	3.82			5.19			47.97
	3.82			6.38			54.05
	6.2			3.3			254.09
	Serum IP-10			Serum IL-1RA
	Control	Case		Control	Case
	79.79	140.04		0	83.9
	70	262.71		3.9	0
	133.48	124.12		16.02	10.43
	179.97	157.95		0	8.09
	64.45	129.08		0	38.79
	77.56	177.03		0	0
	73.65	643.1		18.2	29.62
	137.86	192.12		0	0
	198.91	97.85		10.87	0
	102.84	119.68		0	0
	97.42	216.18		0	20.4
	177.29	251.31		0.8	37.34
	135.67	73.35		0.8	0
	62.58	115.23		0	0
	117.73	185.18		0	0
	145.76			0

[truncated: 5 more sheets: Supplementary figure 10, Supplementary figure 11, Supplementary figure 19, Supplementary figure 20, Supplementary figure 21]
